# Supplementary material for: Quercus cerris Leaf Functional Traits to Assess Urban Forest Health Status for Expeditious Analysis in a Mediterranean European Context
Source: Plants (Basel). 2025 Jan 20;14(2):285. doi: 10.3390/plants14020285 (PMC11768225; doi:10.3390/plants14020285)
Supplement: Supplementary file 1 [file plants-14-00285-s001.zip]

Archive with 1 entries (1 files):
- plants-3405137-supplementary.pdf
